# Supplementary material for: Synthesis and Comparative Study of the Structure and Antibacterial Activity of Polygalacturonate Complexes with Ionic and Nanoparticulate Silver
Source: Polymers (Basel). 2025 Oct 20;17(20):2798. doi: 10.3390/polym17202798 (PMC12567555; doi:10.3390/polym17202798)
Supplement: Supplementary file 1 [file polymers-17-02798-s001.zip]

Archive with 1 entries (1 files):
- polymers-3917470-supplementary.pdf
